# Supplementary material for: The Combination of Bioavailable Concentrations of Curcumin and Resveratrol Shapes Immune Responses While Retaining the Ability to Reduce Cancer Cell Survival
Source: Int J Mol Sci. 2023 Dec 23;25(1):232. doi: 10.3390/ijms25010232 (PMC10779126; doi:10.3390/ijms25010232)
Supplement: Supplementary file 1 [file ijms-25-00232-s001.zip]

Archive with 1 entries (1 files):
- ijms-2711115-supplementary.pdf
